# Supplementary material for: Development of Cell Permeable NanoBRET Probes for the Measurement of PLK1 Target Engagement in Live Cells
Source: Molecules. 2023 Mar 25;28(7):2950. doi: 10.3390/molecules28072950 (PMC10095950; doi:10.3390/molecules28072950)
Supplement: Supplementary file 1 [file molecules-28-02950-s001.zip]

Archive with 1 entries (1 files):
- molecules-2276371-supplementary.pdf
